# Supplementary material for: Low resting heart rate, sensation seeking and the course of antisocial behaviour across adolescence and young adulthood
Source: Psychol Med. 2018 Jan 9;48(13):2194–201. doi: 10.1017/S0033291717003683 (PMC6533639; doi:10.1017/S0033291717003683)
Supplement: Supplementary file 1 [file S0033291717003683sup001.zip]

Archive with 10 entries (9 files):
- S0033291717003683sup001/Hammerton_Supplement 1.docx
- S0033291717003683sup001/Hammerton_Supplement 2_revised.docx
- S0033291717003683sup001/Hammerton_Supplementary Figure 1_revised.docx
- S0033291717003683sup001/Hammerton_Supplementary Figure 2_revised.docx
- S0033291717003683sup001/Hammerton_Supplementary references.docx
- S0033291717003683sup001/Hammerton_Supplementary Table 1_revised.docx
- S0033291717003683sup001/Hammerton_Supplementary Table 2_revsied.docx
- S0033291717003683sup001/Hammerton_Supplementary Table 3_revised.docx
- S0033291717003683sup001/Hammerton_Supplementary Table 4.docx
- S0033291717003683sup001/
